# Supplementary material for: Green-Synthesized Silver Nanoparticle–Assisted Radiofrequency Ablation for Improved Thermal Treatment Distribution
Source: Nanomaterials (Basel). 2022 Jan 27;12(3):426. doi: 10.3390/nano12030426 (PMC8840672; doi:10.3390/nano12030426)
Supplement: Supplementary file 1 [file nanomaterials-12-00426-s001.zip]

Archive with 1 entries (1 files):
- nanomaterials-1504817 supplementary.mp4
